# Supplementary material for: Neural Correlates of Inhibitory Control in Impulsivity Traits in Non-Ecological Human–Computer Tasks: An ALE Meta-Analysis
Source: Brain Sci. 2026 Jun 3;16(6):609. doi: 10.3390/brainsci16060609 (PMC13296890; doi:10.3390/brainsci16060609)
Supplement: Supplementary file 1 [file brainsci-16-00609-s001.zip]

Archive with 6 entries (6 files):
- Supplementary Material.pdf
- Table S1.xlsx
- Table S2.xlsx
- Table S3.xlsx
- Table S4.xlsx
- Table S5.pdf
