# Supplementary material for: Neural Correlates of Inhibitory Control in Impulsivity Traits in Non-Ecological Human–Computer Tasks: An ALE Meta-Analysis
Source: Brain Sci. 2026 Jun 3;16(6):609. doi: 10.3390/brainsci16060609 (PMC13296890; doi:10.3390/brainsci16060609)
Supplement: Supplementary file 1 [file brainsci-16-00609-s001.zip › Table S1.xlsx]

## Sheet: Sheet1
	Table S1. Characteristics of study selected for CG and IG samples.
	N	Ref	Author (year)	Sample (N)	Age (years)	f/m (ratio)	Go RT (ms)	Contrasts	Foci	Space	fMRI task	Impulsivity (BIS-11 / BIS-Brief)
	1	[99]	Chikazoe et al. (2008)	25	range 20-27 y.o.	15/10	288,7* ms	Nogo/Stop vs Go	52	Tal	Go/Nogo task with three types of trial are intermixed in pseudorandom order: in the frequent-go and infrequent-go trials, no-go trial. For each trial, a colored circle was presented for 400 ms, which was followed by a 400-ms intertrial interval. In total, 1440 (75.4%) frequent-go, 234 (12.3%) infrequent-go, and 234 (12.3%) no-go trials were intermixed in pseudorandom order.	_
	2	[100]	Watanabe et al. (2002)	11	mean 25 y.o.	2/9	315 ms	Nogo/Stop	5	Tal	Go/Nogo task. Presentation of a preparation cue for 2 s (green square). Then a GO or NO-GO/Stop signal (a red or blue square) was randomly chosen and presented for 1 s. The subjects were instructed to press a mouse button immediately after the GO signal was presented, and not to move when a NO-GO signal was presented. Random series of 30 GO and 30 NO-GO trials.	_
	3	[101]	McNab et al. (2008)	11	mean 24 y.o.	7/4	329 ms	Nogo/Stop vs Go	6	MNI	Go/No-Go task: 50% of trials involved the presentation of a yellow square for 1300 ms (go trials)and participants were required to press a button. For 25% of the trials a yellow triangle indicated that participants should not make a response (Stop/No/go trials). For the remaining 25% of trials the stimulus consisted of a blue square, which also required a button press.	_
	4	[102]	Liddle et al. (2001)	16	mean 30.2 y.o.	7/9	338 ms	Nogo/Stop vs Baseline	15	Tal	Go/Nogo task. The presentation of each trial began with a descending series of asterisks. Participants were instructed to respond with their right index ﬁnger every time ’X’ was presented (50%) and not to respond when ’A’ was presented (50%). Each stimulus was presented for a period of 250 ms.	_
	5	[103]	Garavan et al. (2002)	14	mean 30 y.o.	10/4	338 ms	Nogo/Stop vs Baseline	16	Tal	Go/Nogo task. Letters X and Y were presented serially in an alternating pattern and subjects were required to make a button press response to each letter. Responses were to be withheld to lure stimuli: a lure occurred when the alternation was interrupted (e.g., the fifth stimulus in the train X-Y-X-Y-Y-X-Y). Subjects completed four runs that contained 1180 targets (GO stimuli) and 80 lures (NOGO …	_
	6	[104]	Garavan et al. (2003)	16	mean 31 y.o.	10/6	339* ms	Nogo/Stop vs Baseline	7	Tal	Go/Nogo task.Subjects were presented witha1Hzserial stream of alternating letters, X and Y, and were required to make a button press response to each letter except when the alternation order was broken (e.g., subjects would respond to each letter except the fifth in the following sequence: X, Y, X, Y, Y, X).There were 448 GOand52NOGOstimulipresented in each conflict condition resulting in an aver…	_
	7	[105]	Mostofsky et al. (2003)	48	mean 27.45 y.o.	24/24	339 ms	Nogo/Stop	3	Tal	Go/Nogo task. Cues consisted of drawings of green (Go-82%) and red (No-go) spaceships. Subjects were instructed to push the button in response to green spaceships only and not to push during No-go signal.	_
	8	[106]	Zheng et al. (2008)	18	range 22-40 y.o.	10/8	340,8 ms	Nogo/Stop vs Go	8	Tal	Go/Nogo task. n a go trial, the ‘‘+’’ turned into a circle after a randomized time interval (between 1500 and 2500 msec). Subjects were instructed to press a button with their right index finger as soon as they saw the go signal. On a stop trial, a stop signal (an ‘‘x’’) appeared and subjects were instructed not to press the button. The task consisted of 75% go trials and 25% stop/no-go trials.	_
	9	[107]	Yanaka et al. (2010)	27	mean 23.45* y.o.	13/14	342,15* ms	Nogo/Stop vs Go	5	MNI	Go/Nogo task. The subjects were initially presented with a central fixation cross. After a relatively long ITI of 12–14 s, the color of the fixation cross changed from white to yellow as a warning stimulus. Following a variable time period (2–6 s), a blue or red square was presented as the Go signal or NoGo signal, respectively. When the Go signal was presented, the subjects had to respond by pre…	_
	10	[108]	Kaladjian et al. (2007)	21	mean 35.7 y.o.	2/19	343,7 ms	Nogo/Stop vs Go	11	Tal	Go/No-go task. After a series of cues which lasted 5 s, either the Go stimulus (letter ‘X’) or the NoGo stimulus (letter ‘A’) was presented for 250 ms. Participants were asked to respond to each presentation of the Go stimulus, by pressing a button, and to withhold response to each presentation of the NoGo stimulus. Each run contained 25 NoGo and 25 Go trials, presented in a pseudo-random order.	_
	11	[109]	Criaud et al. (2017)	20	range 20-42 y.o.	10/10	344,5* ms	Nogo/Stop vs Go	13	MNI	Go/Nogo task. Participants were asked to react to visual go stimuli by pressing a button with the right thumb. At the beginning of a trial, participants saw a fixation point that could be red (main condition: indicated that either a go stimulus, a no-go stimulus or no stimulus at all could occur) or green (control condition). Each session consisted of 20 go trials, 20 no-go trials, 20 go_control …	_
	12	[110]	Kelly et al. (2004)	15	mean 30 y.o.	10/5	346,9* ms	Nogo/Stop vs Go	23	Tal	Go/Nogo task. The letters X and Y were presented serially in an alternating pattern and subjects were required to make a button press to each letter. Subjects were instructed to withhold a response to NOGO stimuli: an interruption to the alternating pattern whereby a letter was presented twice in a row. Subjects completed four runs comprising 1152 GOs and 100 NOGOs.	_
	13	[111]	Hester et al. (2004)	15	mean 30 y.o.	10/5	355* ms	Nogo/Stop vs Go	21	Tal	Go/Nogo task. Subjects were required to make a button press response to each letter (X or Y). Responses were to be withheld to no-go events, which on 50% of occasions was preceded by a visual cue occurring two to seven trials in advance of the no-go event. A lure occurred when the alternation was interrupted (e.g., the fifth stimulus in the train X–Y–X–Y–Y–X–Y ). Four runs that contained 1176 tar…	_
	14	[112]	Kaladjian et al. (2009)	10	mean 41.5 y.o.	5/5	355,35 ms	Nogo/Stop vs Go	12	Tal	Go/Nogo task. Subjects had to respond pressing a button as quickly as possible to Go trials (letter 'X') and to withhold response to NoGo trials (letter 'A'). Each run contained 25 NoGo and 25 Go trials, presented in a pseudo-random order.	_
	15	[113]	Kaladjian et al. (2009)	20	mean 34.6 y.o.	10/10	356 ms	Nogo/Stopvs Go	16	Tal	Go/Nogo task. Subjects had to respond pressing a button as quickly as possible to Go trials (letter 'X') and to withhold response to NoGo trials (letter 'A'). Each run contained 25 NoGo and 25 Go trials, presented in a pseudo-random order.	_
	16	[114]	Mazzola-Pomietto et al. (2009)	16	mean 34.6 y.o.	10/6	360 ms	Nogo/Stop vs Go	7	Tal	Go/Nogo task. Subjects had to respond pressing a button as quickly as possible to Go trials (letter 'X') and to withhold response to NoGo trials (letter 'A'). Each run contained 25 NoGo and 25 Go trials, presented in a pseudo-random order.	_
	17	[115]	Pornpattananangkul et al. (2016)	58	mean 23.25* y.o.	29/29	363,98* ms	Nogo/Stop vs Go	10	MNI	Go/Nogo task. Participants were asked to respond with their right index finger to every letter except for the designated “nontarget” ( “v” and “レ”). In the Go/No-Go condition were presented 10 targets and 10 nontargets. Each of 20 letters in each block was presented for 500 ms, followed by an inter-stimulus interval of 1 s, giving rise to a 30-s block.	_
	18	[116]	Gavazzi et al. (2017)	26	mean 29.5 y.o.	15/11	364,8 ms	Nogo/Stop vs Baseline	11	MNI	Go/Nogo task. Subjects were asked to press a button with their right index finger when a Go stimulus was presented. A descending series of asterisks was presented at the beginning of each trial until a single asterisk was displayed. Depending on the condition was displayed the Go (‘X’) or the Nogo (‘A’) stimulus for a temporal interval of 250 ms. The experimental session was composed by a total o…	_
	N	Ref	Author	Sample (N)	Age (years)	f/m (ratio)	Go RT (ms)	Contrasts	Foci	Space	fMRI task	Impulsivity (BIS-11 / BIS-Brief)
	1	[117]	Gavazzi et al. (2018)	36	mean 30.75 y.o.	21/15	365 ms	Nogo/Stop vs Baseline	20	MNI	Go/NoGo task. Each trial started with a descending series of asterisks until a single asterisk was displayed for 250 ms and followed by a blank screen for 750 ms. Depending on the condition, the Go (“X”) or the Nogo (“A”) stimulus was displayed for a temporal interval of 250 ms. Subjects had to press a button as rapidly as possible after the presentation of the Go stimulus and to not answer to th…	BIS-11 =71
	2	[65]	Hsu et al. (2017)	20	mean 23.75 y.o.	20/0	347a ms	Nogo/Stop vs Go	8	MNI	Go/Nogo task. Each section consisted of 180 trials (150 go trials and 30 no-go trials) shown as numbers 1 to 9 with 200-ms durations. Participants were instructed to press the button as quickly as possible for all numbers (1, 3—9) except for the number 2. percentage of Go trial =83.3%.	BIS-11 = 69.1
	3	[66]	Ko et al. (2014)	23	mean 24.35 y.o.	0/23	334 ms	Nogo/Stop	1	MNI	Go/Nogo task. Each section consisted of 180 trials (150 go trials and 30 no-go trials) shown as numbers 1 to 9 with 200-ms durations. Participants were instructed to press the button as quickly as possible for all numbers (1, 3—9) except for the number 2. percentage of Go trial =83.3%.	BIS-11 = 62.27
	4	[118]	De Vito et al. (2013)	59	mean 31.6* y.o	35/24*	383,92* ms	Nogo/Stop vs Baseline	19	MNI	Go/Nogo task. Participants were asked to press a button for Go (‘X’, 85% of trials) and withhold responding to No-Go (‘K’, 15% of trials) stimuli.	BIS-11 = 57.36*
	5	[47]	Asahi et al. (2004)	17	mean 25.1 y.o	7/10	325,8 ms	Nogo/Stop	11	Tal	Go/No-go task. The task consisted of eight alternating 36-s epochs of Go and No-Go conditions.Subjects viewed a series of letters once every 1500 ms and responded with a key press using the forefinger of the right hand to every letter except the letter ‘X’, to which they were instructed to withhold response. In the Go (control) condition,subjects were presented a random sequence of letters other …	BIS-11 = 68.9
	6	[67]	Chen et al. (2015)	15	mean 24.47 y.o.	0/15	360 ms	Nogo/Stop vs Go	7	MNI	Go/Nogo task. In the Go condition, a numeral from 1 to 5 was shown 20 times in a white font on a black background. In the Nogo condition, a non- target (number 0) was shown 10 times, and a target (a number from 1 to 5) was shown 10 times in a pseudorandom sequence. The participants were told to press the button as quickly as possible for all numbers except for the number 0.	BIS-11 = 62
	7	[63]	van Eijk et al. (2015)	18	mean 25.28 y.o.	18/0	384 ms	Nogo/Stop vs Go	5	MNI	Go/Nogo Task. A stream of consonants was presented serially in the center of the screen. Every stimulus was displayed for 500 ms immediately followed by a blank screen for 500 ms. Subjects were instructed to make a right index finger button press for every letter (go stimulus) except for the letter “X” (nogo stimulus). Per run, 300 stimuli were presented and participants performed two runs of the…	BIS-11 = 55.92
	8	[63]	van Eijk et al. (2015)	18	mean 25.28 y.o.	18/0	493 ms	Nogo/Stop vs Go	7	MNI	SST: Each trial of the Stopsignal task started with a white fixation ring in the center of the screen. After 500 ms, a white arrow appeared within the fixation ring and the subjects were instructed to respond corresponding to the pointing direction of the arrow (go condition). In 25% of the trials the fixation ring changed color after a variable delay time (stopsignal delay, SSD) and subjects wer…	BIS-11 = 55.92
	9	[64]	Brown et al. (2006)	58	mean 45.3 y.o.	37/21	347a ms	Nogo/Stop vs Go	5	MNI	Go/Nogo task. Subjects were instructed to respond, by a button press using their right index finger, to any letter except V. There were two conditions: Block A, the go condition, in which all 20 letters in the block were targets (i.e., letters other than V), and Block B, the no-go condition, in which half the letters were targets and half were nontargets (i.e., the letter V).	BIS-11 = 57.85
	10	[64]	Brown et al. (2006)	58	mean 45.3 y.o.	37/21	347a ms	Nogo/Stop vs Go	3	MNI	Go/Nogo task. Subjects were instructed to respond, by a button press using their right index finger, to any letter except V. There were two conditions: Block A, the go condition, in which all 20 letters in the block were targets (i.e., letters other than V), and Block B, the no-go condition, in which half the letters were targets and half were nontargets (i.e., the letter V).	BIS-11 = 57.85
	11	[119]	Passamonti et al. (2008)	35	range 20-44 y.o.	0/35	302,3* ms	Nogo/Stop vs Go	16	MNI	Go/NoGo Task. Four 28-s “Go” and four 28-s “Go/NoGo” conditions were randomly presented in an interleaved design and alternating with 28-s “fixation cross” conditions as a passive rest. In the Go/NoGo condition, subjects were instructed to respond, pressing a button with their right thumb, to any letters except “V”. Fifty percent of the events were targets (i.e., letters other than “V”), and the …	BIS-11 = range: 58.4 - 65
	12	[68]	Passamonti et al. (2006)	24	mean 30.25 y.o.	0/24	292,795* ms	Nogo/Stop vs Go	9	Tal	Go/NoGo Task. Four 28-s “Go” and four 28-s “Go/NoGo” conditions were randomly presented in an interleaved design and alternating with 28-s “fixation cross” conditions as a passive rest. In the Go/NoGo condition, subjects were instructed to respond, pressing a button with their right thumb, to any letters except “V”. Fifty percent of the events were targets (i.e., letters other than “V”), and the …	BIS-11 = 60*
	13	[120]	Filbey et al. (2013)	24	mean 24.8 y.o.	9/21	506,1 ms	Nogo/Stop vs Baseline	7	MNI	SST Task. Each trial began with a fixation circle followed by an arrow to which participants responded by button press depending on the direction of the arrow. In the Go trials, participants were given 1 s to make a left or right button press. In the Stop trials, which were indicated by a tone, participants were withheld from button pressing. The tone (i.e. StopSignal) was presented after a rando…	BIS-Brief = 13.8
	14	[69]	Lee et al. (2015)	17	mean 37.9 y.o.	3/14	355,8 ms	Nogo/Stop vs Baseline	9	Tal	Go/NoGo Task. Each trial consisted of an event of 8 s: the presentation of each trial started with a descending series of numbers to build-up preparedness to respond (“5” for 250 ms followed by 750 ms blank screen, “4” for 250 ms followed by 750 ms blank screen…). Then, either a ‘go’ signal “X” or a ‘no-go’ signal “A” was presented for 250 ms followed by an additional 2750 ms black screen. 71 go …	BIS-11 = 67
	15	[121]	Chen et al. (2015)	25	mean 25.64 y.o.	0/25	370 ms	Nogo/Stop vs Go	7	MNI	Go/NoGo Task. Each section consisted of 180 trials (150 Go trials and 30 No-go trials) shown as numbers 1e9 with 200-ms durations and 1425-ms interstimulus intervals. The participants were asked to press the button as quickly as possible for all numbers (1, 3e9) except for number 2. The correct performance in response to No-go stimuli was the withholding of a finger press.	BIS-11 = 65.16
	16	[122]	Soloff et al. (2017)	25	mean 24.5 y.o.	25/0	347a ms	Nogo/Stop vs Go	8	MNI	Go/NoGo Task. Subjects were instructed to make a response only if a presented face was consistent with the instructed affective context (67% targets).	BIS-11 = 72
	17	[123]	Skunde et al. (2016)	29	mean 27.25 y.o.	29/0	357,88 ms	Nogo/Stop vs Go	25	MNI	Go/NoGo Task. Participants were instructed to respond to the frequent target stimulus (square in the general no-go task) but to inhibit any reaction to the rare nontarget stimulus (circle in the general no-go task). In both modalities, each block consisted of 40 stimuli presented in a pseudorandom order with no-go stimuli occurring during 20% of the trials	BIS-11 = 58.48
