# Supplementary material for: Neural Correlates of Inhibitory Control in Impulsivity Traits in Non-Ecological Human–Computer Tasks: An ALE Meta-Analysis
Source: Brain Sci. 2026 Jun 3;16(6):609. doi: 10.3390/brainsci16060609 (PMC13296890; doi:10.3390/brainsci16060609)
Supplement: Supplementary file 1 [file brainsci-16-00609-s001.zip › Table S3.xlsx]

## Sheet: Sheet1
	Table S3. Sensitivity analysis.
	Results from ALE meta-analysis. MNI coordinates. BA = Brodmann’s area.
		CG-Go/NoGo subsample: ALE metanalysis computed from our study selection
		Cluster	x	y	z	ALE	P	Label (Nearest Gray Matter within 5mm)
		1	32	24	-6	0.0246349	2.81285e-08	Right Claustrum
			44	30	-10	0.0164088	1.6785e-05	Right Inferior Frontal Gyrus.BA 47
			32	14	-10	0.00889985	0.00295464	Right Claustrum
		2	36	40	26	0.0151266	4.4186e-05	Right Superior Frontal Gyrus. BA 9
			36	50	26	0.014916	5.19516e-05	Right Superior Frontal Gyrus. BA 9
			42	34	26	0.0140619	9.99652e-05	Right Middle Frontal Gyrus.BA 9
			28	52	42	0.0096658	0.0017989	Right Superior Frontal Gyrus.BA 8
			20	52	32	0.00883396	0.00308607	Right Superior Frontal Gyrus.BA 8
			26	50	32	0.00861399	0.00358122	Right Superior Frontal Gyrus. BA 9
		IG-Go/NoGo subsample: ALE metanalysis computed from our study selection
		Cluster	x	y	z	ALE	P	Label (Nearest Gray Matter within 5mm)
		1	38	18	-8	0.0212939	2.93162e-07	Right Insula.BA 13
			30	22	4	0.0116945	0.000315749	Right Claustrum
			52	16	-4	0.0101438	0.000772629	Right Insula.BA 13
			18	16	-8	0.00983196	0.000942232	Right Putamen
		2	-4	30	20	0.016219	1.32884e-05	Left Anterior Cingulate.BA 24
			6	10	50	0.0157613	1.92293e-05	Right Medial Frontal Gyrus.BA 6
			0	20	40	0.0137126	8.90166e-05	Left Cingulate Gyrus.BA 32
			-4	26	30	0.0101494	0.00076754	Left Cingulate Gyrus.BA 32
			-6	12	42	0.00857717	0.00243273	Left Cingulate Gyrus.BA 32
		3	-12	-8	18	0.0191767	1.35654e-06	Left Caudate
			-12	6	12	0.0177339	3.92448e-06	Left Caudate
		4	-48	-2	46	0.0190183	1.52731e-06	Left Precentral Gyrus.BA 4
	Table S3. Results from ALE meta-analysis of both CG-Go/NoGo and IG-Go/NoGo subsamples.
	From left to right, the table reports the number of clusters, stereotaxic MNI coordinates of local maxima, ALE scores, P scores and anatomical labelling (with corresponding Brodmann area) of the clusters that were consistently associated with successful inhibition of both CG-Go/NoGo and IG-Go/NoGo subgroup. - P < .01 cluster-level corrected inference using P < .005 uncorrected at voxel-level as t…
