# Supplementary material for: Neural Correlates of Inhibitory Control in Impulsivity Traits in Non-Ecological Human–Computer Tasks: An ALE Meta-Analysis
Source: Brain Sci. 2026 Jun 3;16(6):609. doi: 10.3390/brainsci16060609 (PMC13296890; doi:10.3390/brainsci16060609)
Supplement: Supplementary file 1 [file brainsci-16-00609-s001.zip › Table S4.xlsx]

## Sheet: Sheet1
	Table S4. Sensitivity analysis.
	Results from ALE meta-analysis. MNI coordinates. BA = Brodmann’s area.
		Contrast CG-Go/NoGo – IG-Go/NoGo: ALE metanalysis computed from our study selection
		Cluster	x	y	z	P	Label (Nearest Gray Matter within 5mm)
		1	25	50	36	0.0006	Right Superior Frontal Gyrus.BA 8
			24	52	37	1	Right Superior Frontal Gyrus.BA 8
			27	52	30	0.0023	Right Superior Frontal Gyrus.BA 9
		Conjunction IG-Go/NoGo & CG-Go/NoGo samples: ALE metanalysis computed from our study selection
		Cluster	x	y	z	ALE	Label (Nearest Gray Matter within 5mm)
		1	38	20	-10	0.01474	Right Inferior Frontal Gyrus.BA 47
		1	32	24	2	0.0100001	Right Claustrum
		1	32	14	-10	0.00889985	Right Claustrum
	Table S4. Results from ALE meta-analysis of both CG-Go/NoGo - IG-Go/NoGo and IG-Go/NoGo - CG-Go/NoGo samples contrast, and CG-Go/NoGo & IG-Go/NoGo samples Conjunction.
	From left to right, the table reports the number of clusters, stereotaxic MNI coordinates of local maxima, ALE scores, P scores and anatomical labelling (with corresponding Brodmann area) of the clusters that were consistently associated with successful inhibition of both conjunction and contrasts analyses. The parameters of contrast analyses were set as an uncorrected p < .01 with 10,000 permuta…
